# Supplementary material for: Objectively Measured Sleep Duration and Health-Related Quality of Life in Older Adults with Metabolic Syndrome: A One-Year Longitudinal Analysis of the PREDIMED-Plus Cohort
Source: Nutrients. 2024 Aug 9;16(16):2631. doi: 10.3390/nu16162631 (PMC11357069; doi:10.3390/nu16162631)
Supplement: Supplementary file 1 [file nutrients-16-02631-s001.zip]

Archive with 1 entries (1 files):
- nutrients-3137751-supplementary.pdf
